# Supplementary material for: Nrf2 contributes to the weight gain of mice during space travel
Source: Commun Biol. 2020 Sep 8;3:496. doi: 10.1038/s42003-020-01227-2 (PMC7479603; doi:10.1038/s42003-020-01227-2)
Supplement: Supplementary file 5 — Supplementary Data 1 [file 42003_2020_1227_MOESM5_ESM.xlsx]

## Sheet: Liver
Gene sets down-regulated in WT_FL
NAME	ES	NES	NOM p-val	FDR q-val
HALLMARK_ALLOGRAFT_REJECTION	0.650202	1.61236	0	0.0101629
HALLMARK_G2M_CHECKPOINT	0.631285	1.57934	0	0.0116901
HALLMARK_INFLAMMATORY_RESPONSE	0.621881	1.55065	0	0.0132755
HALLMARK_EPITHELIAL_MESENCHYMAL_TRANSITION	0.580959	1.44191	0	0.0500591
HALLMARK_INTERFERON_GAMMA_RESPONSE	0.573096	1.41608	0.00369004	0.0576653
HALLMARK_APICAL_JUNCTION	0.548196	1.3657	0.00612745	0.0808308
HALLMARK_E2F_TARGETS	0.532042	1.32733	0.00959233	0.102877
HALLMARK_KRAS_SIGNALING_UP	0.528298	1.31609	0.00991326	0.0952272
HALLMARK_MITOTIC_SPINDLE	0.530368	1.32011	0.0110294	0.100564
HALLMARK_ESTROGEN_RESPONSE_LATE	0.515248	1.27665	0.0241838	0.146205
HALLMARK_ANGIOGENESIS	0.679522	1.3896	0.0286576	0.0696155
HALLMARK_CHOLESTEROL_HOMEOSTASIS	0.594976	1.34011	0.0365682	0.0998505
Gene sets up-regulated in WT_FL
NAME	ES	NES	NOM p-val	FDR q-val
HALLMARK_FATTY_ACID_METABOLISM	-0.644123	-1.74805	0	0.00700092
HALLMARK_XENOBIOTIC_METABOLISM	-0.464599	-1.28887	0.03125	0.136167
HALLMARK_PEROXISOME	-0.497636	-1.30708	0.0365854	0.177621
HALLMARK_ADIPOGENESIS	-0.41748	-1.17497	0.0494506	0.223926

## Sheet: WAT
Gene sets down-regulated in WT_FL
NAME	ES	NES	NOM p-val	FDR q-val
HALLMARK_OXIDATIVE_PHOSPHORYLATION	0.576247	1.64589	0	0.0117751
HALLMARK_ADIPOGENESIS	0.573628	1.64496	0	0.00617602
HALLMARK_BILE_ACID_METABOLISM	0.54916	1.46469	0	0.0261694
HALLMARK_FATTY_ACID_METABOLISM	0.48297	1.32926	0.0165877	0.090752
HALLMARK_HEME_METABOLISM	0.45294	1.28503	0.0195122	0.113051
HALLMARK_MTORC1_SIGNALING	0.438768	1.24696	0.029484	0.139323
Gene sets up-regulated in WT_FL
NAME	ES	NES	NOM p-val	FDR q-val
HALLMARK_TNFA_SIGNALING_VIA_NFKB	-0.609522	-1.70248	0	0.00578807
HALLMARK_INFLAMMATORY_RESPONSE	-0.538722	-1.50343	0	0.0409388
HALLMARK_E2F_TARGETS	-0.529186	-1.46437	0	0.0404935
HALLMARK_ALLOGRAFT_REJECTION	-0.521678	-1.43986	0	0.0453805
HALLMARK_EPITHELIAL_MESENCHYMAL_TRANSITION	-0.533231	-1.46973	0.00345423	0.0484732
HALLMARK_TGF_BETA_SIGNALING	-0.655559	-1.56178	0.00361664	0.0316572
HALLMARK_KRAS_SIGNALING_UP	-0.509723	-1.42041	0.005	0.0476074
HALLMARK_MITOTIC_SPINDLE	-0.450161	-1.25268	0.026362	0.182569
HALLMARK_P53_PATHWAY	-0.457164	-1.2694	0.0328947	0.186731
HALLMARK_DNA_REPAIR	-0.470767	-1.27661	0.0390764	0.197074

## Sheet: BAT
Gene sets down-regulated in WT_FL
NAME	ES	NES	NOM p-val	FDR q-val
HALLMARK_OXIDATIVE_PHOSPHORYLATION	0.741849	1.98207	0	0
HALLMARK_MTORC1_SIGNALING	0.604132	1.63079	0	0.00403236
HALLMARK_CHOLESTEROL_HOMEOSTASIS	0.634391	1.51906	0	0.0161789
HALLMARK_ADIPOGENESIS	0.52305	1.41427	0.00731261	0.0397367
HALLMARK_FATTY_ACID_METABOLISM	0.534585	1.4021	0.00904159	0.0350918
HALLMARK_INTERFERON_ALPHA_RESPONSE	0.542124	1.34364	0.0295203	0.0575391
HALLMARK_GLYCOLYSIS	0.467852	1.2554	0.033101	0.126553
Gene sets up-regulated in WT_FL
NAME	ES	NES	NOM p-val	FDR q-val
HALLMARK_MYOGENESIS	-0.582542	-1.60511	0	0.0360537
HALLMARK_INFLAMMATORY_RESPONSE	-0.526882	-1.45368	0	0.0538962
HALLMARK_COAGULATION	-0.560509	-1.49251	0.0021097	0.0477472
HALLMARK_KRAS_SIGNALING_UP	-0.48648	-1.34215	0.0023753	0.102115
HALLMARK_TNFA_SIGNALING_VIA_NFKB	-0.541128	-1.49806	0.00242718	0.0675721
HALLMARK_UV_RESPONSE_DN	-0.517523	-1.38783	0.00457666	0.0861296
HALLMARK_EPITHELIAL_MESENCHYMAL_TRANSITION	-0.478244	-1.32054	0.00483092	0.0903792
HALLMARK_APICAL_JUNCTION	-0.472003	-1.30778	0.0138249	0.0942324
HALLMARK_IL6_JAK_STAT3_SIGNALING	-0.526912	-1.32443	0.0299786	0.107261
HALLMARK_TGF_BETA_SIGNALING	-0.570856	-1.34334	0.0428266	0.117384

## Sheet: Spleen
Gene sets down-regulated in WT_FL
NAME	ES	NES	NOM p-val	FDR q-val
HALLMARK_HEME_METABOLISM	0.680948	1.93856	0	0
HALLMARK_G2M_CHECKPOINT	0.637203	1.8355	0	0
HALLMARK_E2F_TARGETS	0.628251	1.79942	0	0
HALLMARK_MITOTIC_SPINDLE	0.53526	1.5343	0	0.0102383
Gene sets up-regulated in WT_FL
NAME	ES	NES	NOM p-val	FDR q-val
HALLMARK_EPITHELIAL_MESENCHYMAL_TRANSITION	-0.722069	-2.03508	0	0
HALLMARK_MYOGENESIS	-0.609719	-1.70832	0	0.0020325
HALLMARK_ESTROGEN_RESPONSE_EARLY	-0.5609	-1.57611	0	0.0133269
HALLMARK_OXIDATIVE_PHOSPHORYLATION	-0.542449	-1.52965	0	0.0183313
HALLMARK_APICAL_JUNCTION	-0.524303	-1.46763	0	0.0331285
HALLMARK_ADIPOGENESIS	-0.513417	-1.45112	0	0.027662
HALLMARK_ESTROGEN_RESPONSE_LATE	-0.501119	-1.41073	0.00182149	0.0351138
HALLMARK_HYPOXIA	-0.4975	-1.41687	0.00549451	0.0365021
HALLMARK_GLYCOLYSIS	-0.470077	-1.32129	0.0145191	0.0767372
HALLMARK_P53_PATHWAY	-0.445821	-1.25911	0.0241187	0.130915
HALLMARK_UV_RESPONSE_DN	-0.472925	-1.28631	0.0332717	0.10609
HALLMARK_WNT_BETA_CATENIN_SIGNALING	-0.582461	-1.36937	0.0342857	0.0480461
HALLMARK_UV_RESPONSE_UP	-0.455374	-1.2498	0.0371094	0.134706
HALLMARK_NOTCH_SIGNALING	-0.674603	-1.45959	0.0380952	0.0298062
HALLMARK_TNFA_SIGNALING_VIA_NFKB	-0.430769	-1.21823	0.0486891	0.156105

## Sheet: Thymus
Gene sets down-regulated in WT_FL
NAME	ES	NES	NOM p-val	FDR q-val
HALLMARK_E2F_TARGETS	0.739265	2.44078	0	0
HALLMARK_G2M_CHECKPOINT	0.67435	2.23798	0	0
HALLMARK_DNA_REPAIR	0.569881	1.86931	0	0.000666667
HALLMARK_MYC_TARGETS_V1	0.53331	1.7893	0	0.0011
HALLMARK_OXIDATIVE_PHOSPHORYLATION	0.536257	1.75753	0	0.00122286
HALLMARK_MITOTIC_SPINDLE	0.430774	1.45064	0	0.0167158
HALLMARK_MTORC1_SIGNALING	0.391706	1.32952	0	0.0411706
HALLMARK_PI3K_AKT_MTOR_SIGNALING	0.449765	1.41281	0.01875	0.0215734
Gene sets up-regulated in WT_FL
NAME	ES	NES	NOM p-val	FDR q-val
HALLMARK_KRAS_SIGNALING_UP	-0.637282	-1.75486	0	0
HALLMARK_COAGULATION	-0.638815	-1.72391	0	0.000413043
HALLMARK_EPITHELIAL_MESENCHYMAL_TRANSITION	-0.591206	-1.63587	0	0.00288499
HALLMARK_INFLAMMATORY_RESPONSE	-0.584252	-1.60136	0	0.00367409
HALLMARK_MYOGENESIS	-0.574237	-1.58781	0	0.00449413
HALLMARK_INTERFERON_GAMMA_RESPONSE	-0.574547	-1.58629	0	0.00402979
HALLMARK_UV_RESPONSE_DN	-0.579043	-1.57025	0	0.00432975
HALLMARK_XENOBIOTIC_METABOLISM	-0.558298	-1.53996	0	0.00690413
HALLMARK_ESTROGEN_RESPONSE_EARLY	-0.554373	-1.52935	0	0.00719142
HALLMARK_TNFA_SIGNALING_VIA_NFKB	-0.541135	-1.50404	0	0.00764679
HALLMARK_COMPLEMENT	-0.536378	-1.48022	0	0.010338
HALLMARK_APICAL_JUNCTION	-0.521108	-1.43991	0	0.0166188
HALLMARK_IL2_STAT5_SIGNALING	-0.501694	-1.38408	0.00217628	0.0300181
HALLMARK_HYPOXIA	-0.490625	-1.36203	0.0032967	0.0314609
HALLMARK_ANGIOGENESIS	-0.665996	-1.50545	0.00820793	0.0080195
HALLMARK_INTERFERON_ALPHA_RESPONSE	-0.555235	-1.43989	0.0130332	0.0155109
HALLMARK_KRAS_SIGNALING_DN	-0.468354	-1.28797	0.0174673	0.0697639
HALLMARK_IL6_JAK_STAT3_SIGNALING	-0.526845	-1.37488	0.0181378	0.0298885
HALLMARK_BILE_ACID_METABOLISM	-0.522655	-1.37539	0.0190024	0.0314259
HALLMARK_NOTCH_SIGNALING	-0.67943	-1.51529	0.0231884	0.00795076

## Sheet: Cbr
Gene sets down-regulated in WT_FL
NAME	ES	NES	NOM p-val	FDR q-val
HALLMARK_PROTEIN_SECRETION	0.55934	1.52152	0	0.0914206
Gene sets up-regulated in WT_FL
None

## Sheet: Tpb
Gene sets down-regulated in WT_FL
NAME	ES	NES	NOM p-val	FDR q-val
HALLMARK_OXIDATIVE_PHOSPHORYLATION	0.797539	2.31263	0	0
HALLMARK_ADIPOGENESIS	0.693857	2.02683	0	0
HALLMARK_MYOGENESIS	0.651723	1.92399	0	0
HALLMARK_FATTY_ACID_METABOLISM	0.668986	1.89049	0	0
HALLMARK_HEME_METABOLISM	0.637815	1.86175	0	0
HALLMARK_PEROXISOME	0.525724	1.44592	0.00969305	0.0188534
HALLMARK_XENOBIOTIC_METABOLISM	0.433162	1.25816	0.0342857	0.120584
Gene sets up-regulated in WT_FL
NAME	ES	NES	NOM p-val	FDR q-val
HALLMARK_WNT_BETA_CATENIN_SIGNALING	-0.759734	-1.92238	0	0.00168421
HALLMARK_APICAL_JUNCTION	-0.481233	-1.50862	0	0.0297571
HALLMARK_EPITHELIAL_MESENCHYMAL_TRANSITION	-0.471035	-1.46962	0	0.0300533
HALLMARK_MYC_TARGETS_V2	-0.581836	-1.5386	0.00738916	0.0252594
HALLMARK_TGF_BETA_SIGNALING	-0.561759	-1.48124	0.00742574	0.0303656
HALLMARK_IL6_JAK_STAT3_SIGNALING	-0.504056	-1.43558	0.00771208	0.0368574
HALLMARK_COMPLEMENT	-0.427855	-1.33271	0.00931677	0.0815364
HALLMARK_COAGULATION	-0.455612	-1.36646	0.0138889	0.0635269
HALLMARK_NOTCH_SIGNALING	-0.658136	-1.55726	0.0139211	0.0294901
HALLMARK_INFLAMMATORY_RESPONSE	-0.385738	-1.21118	0.0302115	0.214172
HALLMARK_IL2_STAT5_SIGNALING	-0.381808	-1.19145	0.0453172	0.216196

## Sheet: Mdb
Gene sets down-regulated in WT_FL
NAME	ES	NES	NOM p-val	FDR q-val
HALLMARK_MYOGENESIS	0.625029	1.64038	0	0.0087417
HALLMARK_ALLOGRAFT_REJECTION	0.545474	1.4267	0.00298954	0.121611
HALLMARK_CHOLESTEROL_HOMEOSTASIS	0.591797	1.38299	0.0160514	0.135831
HALLMARK_OXIDATIVE_PHOSPHORYLATION	0.481433	1.27196	0.0365297	0.361714
Gene sets up-regulated in WT_FL
NAME	ES	NES	NOM p-val	FDR q-val
HALLMARK_MITOTIC_SPINDLE	-0.596403	-1.69403	0	0.00771651
HALLMARK_COAGULATION	-0.52096	-1.42402	0.00882353	0.0691664
HALLMARK_BILE_ACID_METABOLISM	-0.526813	-1.39979	0.010929	0.0656412
HALLMARK_WNT_BETA_CATENIN_SIGNALING	-0.667942	-1.51795	0.0118483	0.0334388
HALLMARK_EPITHELIAL_MESENCHYMAL_TRANSITION	-0.455746	-1.28788	0.013245	0.128336
HALLMARK_XENOBIOTIC_METABOLISM	-0.437181	-1.22964	0.031348	0.187312

## Sheet: Kid
Gene sets down-regulated in WT_FL
NAME	ES	NES	NOM p-val	FDR q-val
HALLMARK_E2F_TARGETS	0.641667	1.68094	0	0.00266523
HALLMARK_G2M_CHECKPOINT	0.638593	1.66657	0	0.00341848
HALLMARK_MTORC1_SIGNALING	0.51889	1.36233	0.00592885	0.216658
HALLMARK_MITOTIC_SPINDLE	0.507766	1.32315	0.0151229	0.199893
HALLMARK_CHOLESTEROL_HOMEOSTASIS	0.579831	1.34459	0.0439771	0.203008
Gene sets up-regulated in WT_FL
NAME	ES	NES	NOM p-val	FDR q-val
HALLMARK_TNFA_SIGNALING_VIA_NFKB	-0.519616	-1.35995	0.00888889	0.296258
