# Supplementary material for: Nrf2 contributes to the weight gain of mice during space travel
Source: Commun Biol. 2020 Sep 8;3:496. doi: 10.1038/s42003-020-01227-2 (PMC7479603; doi:10.1038/s42003-020-01227-2)
Supplement: Supplementary file 6 — Supplementary Data 2 [file 42003_2020_1227_MOESM6_ESM.xlsx]

## Sheet: Figure 2
		NQO1 (TPM)
	Fig.2c	GC_WT	FL_WT	GC_KO	FL_KO
		12.91	26.02	11.01	16.36
		15.2	18.22	11.56	14.77
		11.65	24.92	6.37	15.33
		10.48	18.27	12.49	19.77
		12.79	19.55	13.52	14.84
		14.81	21.64	11.18
		Hmox1 (TPM)
		GC_WT	FL_WT	GC_KO	FL_KO
		4.1	7.65	4.68	5.48
		5.65	11.1	4.5	5.6
		4.26	10.81	2.85	6.18
		5.65	6.05	5.44	6.9
		5.42	7.99	5.25	6.98
		5.51	6.62	5.18

## Sheet: Figure 4
		Glycerol (µM)
	Fig.4c	GC_WT	FL_WT	GC_KO	FL_KO
		156	166	202	222
		182	71.2	192.4	227.2
		142.8	94	214.4	166
		82.4	50	148	190.8
		86	110.8	191.2	130
		72	114	197.6
		Glycine (µM)
	Fig.4d	GC_WT	FL_WT	GC_KO	FL_KO
		366.4	248.4	220	287.2
		278.8	269.2	244.4	295.6
		378	305.6	260	313.2
		335.6	334.4	344	235.2
		496.8	357.2	239.2	274
		378	289.6	259.2
		Succinate (µM)
	Fig.4e	GC_WT	FL_WT	GC_KO	FL_KO
		10.8	6	5.6	5.6
		9.6	4	5.6	5.6
		8.4	3.2	6.4	5.6
		9.6	3.2	5.2	5.2
		6.8	8.8	4.8	4
			6.4	6.4

## Sheet: Figure 5
		Body weight change (%)
	Fig.5a	GC_WT	FL_WT	GC_KO	FL_KO
		108.065	110.409	101.894	103.953
		109.756	113.806	112.157	99.6226
		103.833	107.581	110.075	100.794
		103.546	103.371	108.487	98.3607
		102.083	108.333	107.031	101.205
		110.37	103.623	112.891
		eWAT (%BW)
	Fig.5b	GC_WT	FL_WT	GC_KO	FL_KO
		1.24776	3.83266	1.60446	3.08137
		2.09968	3.30689	1.81993	2.3803
		1.59799	3.28591	1.47763	2.11102
		1.64144	2.83152	1.58129	2.53125
		1.94116	3.99298	1.56131	2.64683
		1.69966	2.99196	1.8737
		iBAT (%BW)
	Fig.5c	GC_WT	FL_WT	GC_KO	FL_KO
		0.271642	0.33367	0.332714	0.445627
		0.299048	0.34459	0.348601	0.467803
		0.250336	0.402013	0.283051	0.308661
		0.262329	0.411232	0.35034	0.329583
		0.30102	0.398328	0.377372	0.489683
		0.267785	0.346853	0.397578
		Liver (%BW)
	Fig.5d	GC_WT	FL_WT	GC_KO	FL_KO
		3.86045	3.71178	3.46283	3.33156
		4.13651	3.70098	3.54615	3.64545
		4.02248	3.56074	3.78407	4.35315
		3.94007	4.12319	4.33163	4.66208
		3.13333	4.21104	4.32518	4.19921
		4.42919	3.95524	4.16055
		Food consumption (g/day)
	Fig.5f	GC_WT	FL_WT	GC_KO	FL_KO
		3.49429	4.5	3.11929	4.5
		3.405	4.5	3.40429	4.2
		3.61143	4.8	3.17357	4.5
		3.43429	4.2	3.18857	4.2
		3.62214	4.5	3.17357	4.2
		3.32571	4.2	3.43143
		Water consumption (ml/day)
	Fig.5g	GC_WT	FL_WT	GC_KO	FL_KO
		6.43857	7.62	5.06857	6.98
		6.23071	7.08	4.78643	6.125
		6.69786	7.56	5.47	7.56
		5.56786	6.96	5.43714	6.05
		5.87571	8.26	5.07786	5.975
		8.16929	8.12	5.17286
		Total CE (µM) L+18
	Fig.5i	GC_WT	FL_WT	GC_KO	FL_KO
		5114.86	2638.56	4438.91	4618.45
		2316.07	5161.05	4796.27	5315.41
		3521.04	4231.77	3392.45	3450.39
		4487.36	4914.53	4091.98	4137.32
			5025.36		3373.86
		Total CE (µM) R+2
	Fig.5j	GC_WT	FL_WT	GC_KO	FL_KO
		3780.81	5394.42	3910.15	3278.08
		3501.47	5511.12	3284.71	2303.01
		3796.68	6326.37	4082.63	1975.82
		4425	5532.73	3885.49	5265.62
		3728.01	6236.09	2166.5	4445.1
		Total TG (µM) L+18
	Fig.5k	GC_WT	FL_WT	GC_KO	FL_KO
		247.307	621.376	323.529	261.76
		281.678	431.618	474.493	248.175
		77.85	569.529	340.725	540.27
		569.668	242.239	204.324	170.504
		394.25	524.441	478.766	250.779
		411.691		292.338
		Total TG (µM) R+2
	Fig.5l	GC_WT	FL_WT	GC_KO	FL_KO
		583.994	119.261	116.82	109.64
		152.016	87.134	203.001	110.67
		140.787	148.278	400.608	170.888
		404.347	119.805	831.811	145.228
		1131.87	169.354	155.09	475.361
			119.398	158.399

## Sheet: Figure 6
		Average lipid droplet size (µm2)
	Fig.6b	GC_WT	FL_WT	GC_KO	FL_KO
		979.895	2020.14	1126.82	1392.67
		1255.65	1800.2	1055.01	1833.67
		980.385	2280.59	1527.98	1577.65
		1132.67	1412.08	1632.82	1761.07
		1126.82	1971.73	1413.02	1648.62
		1055.01	1590.58	1288.15
		Lipid droplet size distribution (%)
	Fig.6c	Lipid droplet size (µm2)	GC-WT	GC-KO	FL-WT	FL-KO
		177.828	1.22678	0.791095	0.478365	0.523502
		316.228	13.3846	10.2824	8.26277	7.4644
		562.341	19.0186	14.3764	11.4627	11.8792
		1000	23.0533	18.661	15.208	15.7234
		1778.28	25.8129	25.0696	21.1703	23.0697
		3162.28	15.0677	24.3824	26.4345	28.27
		5623.41	2.13419	6.01167	15.1618	12.2249
		10000	0.239052	0.363857	1.71639	0.771177
		17782.8	0.0629079	0.0615459	0.105168	0.0736711
		Calculated adipose cell number (x1000 cells/tissue)
	Fig.6d	GC_WT	FL_WT	GC_KO	FL_KO
		15.8344	18.2092	21.9145	22.648
		21.5907	19.1798	21.4818	11.6241
		22.532	13.0588	10.4956	12.4284
		18.2623	21.3918	11.4582	11.9395
		21.9145	19.8062	11.9198	14.4727
		21.4818	19.5927	14.6054
